# Supplementary material for: Postural Stability and Physical Fitness in Preschool Children: Associations with Lower-Limb Muscular Strength, Speed/Agility, and Cardiorespiratory Fitness
Source: Children (Basel). 2026 Jul 9;13(7):910. doi: 10.3390/children13070910 (PMC13407253; doi:10.3390/children13070910)
Supplement: Supplementary file 1 [file children-13-00910-s001.zip]

Archive with 1 entries (1 files):
- children-4410146-supplementary.pdf
